# Supplementary material for: Malignancy as a Predictor and Potential Modifier of Laboratory Biomarker Prognostic Value in Acute Pulmonary Embolism
Source: Diagnostics (Basel). 2026 Jul 7;16(13):2130. doi: 10.3390/diagnostics16132130 (PMC13361538; doi:10.3390/diagnostics16132130)
Supplement: Supplementary file 1 [file diagnostics-16-02130-s001.zip]

Archive with 1 entries (1 files):
- diagnostics-4384216-supplementary.pdf
